# Supplementary material for: Impact of prematurity and immigration on neonatal screening for sickle cell disease
Source: PLoS One. 2017 Feb 7;12(2):e0171604. doi: 10.1371/journal.pone.0171604 (PMC5295701; doi:10.1371/journal.pone.0171604)
Supplement: S1 Dataset — (XLS) [file pone.0171604.s001.xls]

## Sheet: Raw data
A	Gender	Preterm	Origin
15.9	2	0	4
9.1	2	1	1
28.1	2	0	1
7.5	1	0	3
17.3	2	0	1
11.9	1	0	1
19.4	2	0	1
12.8	2	0	1
23.2	1	0	1
15.1	2	0	1
12.9	2	0	1
9.8	1	0	1
10.9	1	0	1
28.9	1	0	1
14.6	1	0	1
9.1	2	0	1
17.7	2	0	1
29	2	0	1
15.7	2	0	1
11.5	1	1	1
8.7	1	0	1
25.1	1	0	1
13.7	1	0	1
19.9	2	0	1
12.9	1	0	4
19.2	2	0	1
11.2	2	1	1
13.1	1	1	1
15.2	2	0	1
21.5	1	0	1
12.7	2	0	2
9.7	1	0	2
12.4	1	0	1
18.4	2	0	1
15.5	2	0	2
21.4	1	0	1
25.7	2	0	1
39.1	2	0	1
18	2	0	1
17.7	1	0	1
16.6	2	0	1
21.4	2	0	1
16	1	0	3
13.8	1	1	3
14.4	2	0	1
23.7	2	0	1
12.8	1	0	1
21.5	1	0	3
9.5	1	1	1
9.3	2	0	1
16.1	2	0	1
15.1	2	0	1
11.2	2	1	1
20.6	1	0	4
9.5	1	1	1
21.4	2	0	1
21.7	2	0	1
16.7	1	0	1
14.8	2	0	1
28.2	2	0	1
30.3	1	0	1
13.6	1	0	3
19.5	2	0	1
17.3	2	0	1
8.1	2	0	1
26.6	2	0	1
13	1	0	1
17.8	2	0	1
11	2	1	1
9.7	1	1	1
18.5	1	0	1
25.6	1	0	1
25.6	2	0	1
31.6	1	0	3
18	2	0	1
14.9	1	0	1
9.1	2	1	1
14.5	2	0	1
17.8	2	0	1
20.7	2	0	2
8.6	1	0	1
14.3	2	0	1
20.2	2	0	1
17.5	1	0	1
12.3	1	0	1
16	2	0	2
9.5	1	1	1
14.3	1	0	1
32.3	1	0	1
15.4	2	0	1
35.8	2	0	1
22.3	2	0	1
9.5	1	1	1
13.2	2	0	1
18.2	1	0	1
22.7	2	0	4
15.5	2	0	1
15	2	0	1
19.3	2	0	3
22	2	0	1
16	2	0	6
25.5	2	0	1
12.9	1	0	1
17	2	0	2
23.8	1	0	1
12.3	2	0	1
27.6	2	0	1
17.7	1	0	3
20.7	1	0	2
21.7	2	0	1
10.6	2	0	1
17.9	1	0	3
22.8	1	0	1
13.5	1	0	1
20.8	1	0	1
21.3	2	0	1
30.8	1	0	1
15.7	1	0	1
25.2	2	0	1
22.8	1	0	1
15.5	2	0	1
17.6	2	0	3
13.7	2	0	2
29.4	1	0	1
16.4	2	0	1
19.2	2	0	3
14.3	2	0	1
24.4	1	0	3
21.9	1	0	2
19.1	2	0	2
13.9	1	0	1
12.9	2	0	4
20.3	1	0	3
14.4	1	0	2
18.5	2	0	1
12.6	2	0	3
29.9	1	0	1
16.9	1	0	1
30.7	1	0	1
17	1	0	4
20.8	1	0	1
23.9	1	0	1
13.5	1	0	4
20.5	2	0	1
17.5	2	0	1
14.7	1	0	1
29	1	0	1
14.7	2	0	5
14.2	1	0	3
12	2	0	1
20.8	2	0	1
15.7	2	0	1
19.3	2	0	3
17.7	1	0	1
6.3	1	1	1
9.7	1	0	3
15.1	1	0	1
24.9	2	0	1
13	1	0	1
16.2	1	0	1
39.8	1	0	1
20.3	1	0	1
16.7	2	0	1
16.9	1	0	1
19.6	2	0	6
26.8	2	0	1
16.3	2	0	1
10.3	1	0	1
17.5	2	0	1
26.8	1	0	1
19.8	1	0	1
16.7	1	0	1
19.3	2	0	1
14.4	1	0	1
15	2	1	1
11.1	2	0	2
12.1	1	1	3
31.2	1	0	4
20.8	2	0	4
23.3	2	0	4
28.5	2	0	4
22.2	2	0	1
19	1	0	3
18.1	2	0	4
17.1	2	0	1
19.6	1	0	4
16.7	1	0	1
22.2	1	0	1
15.9	2	0	1
19.5	1	0	1
12	2	1	1
22	1	0	1
24.1	2	0	1
21.1	2	0	1
13.5	1	0	2
28.5	2	0	2
22	2	0	6
26.2	2	0	1
14.7	1	0	1
11.3	1	0	1
25.7	1	0	1
11.6	1	0	1
16.9	2	0	1
16	2	0	1
12.4	1	0	2
32.5	2	0	1
16	1	0	1
15.4	2	0	1
26.6	1	0	1
30.9	1	0	1
31.1	1	0	1
10	2	0	1
8.4	1	0	1
12.8	2	0	1
16.1	2	0	1
21.1	1	0	1
21.1	2	0	1
17.6	2	0	1
11.7	1	0	1
23.9	1	0	1
8.3	1	1	1
25	1	0	1
16	1	0	4
11.6	1	0	1
16.1	1	0	4
16	1	0	4
14.8	1	0	1
23.7	2	0	1
17.2	1	1	1
10.5	1	0	4
10.9	1	0	1
10.2	1	0	1
17.2	1	1	1
19.1	2	0	2
13.1	2	0	1
20.8	2	0	1
21.3	1	0	1
22.1	2	0	1
23	1	0	1
25.1	1	0	4
16.2	1	0	1
30.7	1	0	1
15.8	1	0	1
32.5	1	0	1
22.6	2	0	4
18.8	2	0	1
11.3	2	1	1
23	2	0	1
19.3	2	0	3
15.4	1	0	1
16	1	0	1
20.3	1	0	2
15.1	1	0	1
26.6	2	0	1
17.9	2	0	2
13.8	1	0	1
16.1	2	0	1
14.3	2	0	1
14.6	2	0	1
19.7	1	0	1
7.5	1	1	2
22.9	1	0	1
24.4	1	0	3
11.1	1	0	4
20.2	1	0	4
14.4	1	0	1
13.7	1	0	1
18	1	0	1
20.8	1	0	1
17.7	1	0	1
21.4	1	0	1
12.2	1	0	1
17.9	1	0	1
18.4	1	0	4
12.1	2	0	1
17.6	1	0	4
20.8	2	0	1
11.6	1	0	1
16	2	0	1
9.3	2	0	1
19	1	0	1
20.3	2	0	1
24.5	2	0	2
28.1	2	0	4
26.5	2	0	1
21.1	2	0	1
12.7	2	0	1
27	1	0	4
30.6	2	0	1
20.7	2	0	1
16	2	0	1
17.1	2	1	1
17	1	0	1
18.7	2	0	1
14.3	2	0	1
16.9	2	0	1
24.7	1	0	1
23.9	2	0	1
6.9	1	1	1
11.4	2	0	4
18.7	2	0	1
18.1	2	0	1
14.3	1	0	1
6.3	1	1	1
8.6	2	1	1
23.9	1	0	1
15.4	2	0	1
14.9	1	0	1
18.6	2	0	2
8.6	1	0	1
12	2	0	1
14.1	1	0	1
17.6	1	0	1
18.9	1	0	1
13.1	2	0	3
18.7	1	1	6
19.1	2	0	1
13.6	2	0	2
19	2	0	6
24.1	1	0	1
29	1	0	1
10.9	1	0	2
13.2	2	0	1
11.8	1	0	1
21	1	0	1
11.6	2	0	1
12	2	0	1
11.4	1	0	1
11.9	1	1	1
21.2	2	0	1
15.3	2	0	1
19	1	0	1
12.4	1	0	1
22.3	1	0	1
16.8	2	0	1
13.1	1	0	1
15.7	2	0	1
17.5	2	0	1
9.1	1	1	1
28.8	1	0	2
14.3	1	0	1
16.4	1	0	1
13.5	1	0	6
5.3	1	1	1
10	1	0	4
44.2	2	0	1
9.5	1	1	1
16.3	2	0	1
19.3	1	0	3
15.8	1	0	1
12.6	1	0	1
19.4	2	0	1
29.4	1	0	2
13.8	1	0	1
8.9	1	1	1
52.1	2	0	1
22.3	2	0	1
26.6	2	0	1
22.5	2	0	1
19.9	2	0	1
19.5	2	0	1
13.1	2	0	1
19.4	1	0	1
24.1	2	0	2
15	1	0	1
10.9	1	0	1
23.2	1	0	1
26.6	2	0	3
16.5	1	0	2
8.6	1	0	1
19	2	0	4
22.5	1	0	1
25.3	1	0	1
20	1	0	1
24.4	2	0	4
19.1	1	0	4
14	1	0	4
19.7	2	0	1
29.2	2	0	1
28.7	2	0	2
26.4	2	0	1
12.4	2	0	1
20.2	2	0	3
14.6	1	0	1
19.5	2	0	1
21.9	2	0	2
14.7	2	0	3
29.8	2	0	1
32.1	1	0	2
9.2	1	1	1
7.5	2	1	1
8.5	1	1	1
7.5	2	1	2
7.8	1	1	1
23.5	2	0	1
16.7	1	0	1
13.3	2	0	1
21.2	2	1	2
25.6	1	0	1
11.8	1	0	1
19.6	2	0	4
24.3	2	0	1
28	1	0	1
7.4	1	1	1
24.3	2	0	1
16.8	2	0	1
20.1	1	0	1
9.3	1	1	1
35.8	1	0	1
22.3	1	0	1
26.9	2	0	1
9.3	2	0	1
17.9	2	0	1
10.6	1	0	2
20.5	2	0	4
15.2	2	0	1
18.8	1	0	1
16.3	2	0	4
13.9	2	0	2
18.5	1	0	4
11.5	1	0	1
14.2	1	0	1
30.1	1	0	1
17.5	1	0	1
33.3	2	0	1
15	1	0	1
9.9	1	0	1
32.9	2	0	4
13.6	2	0	4
20.8	2	0	1
18.2	2	0	1
17.5	2	0	1
16.5	1	0	1
31.8	2	0	1
5.5	2	0	1
15	1	0	1
24.4	1	0	1
12.5	1	0	1
18.1	1	0	2
10.4	2	0	1
28.1	1	0	1
33	1	0	1
25.8	2	0	1
21.3	2	0	1
24.9	2	0	4
15.3	1	0	1
17.3	2	0	4
21.7	2	0	1
31.7	2	0	1
16.8	2	0	2
35.4	1	0	3
17.5	1	0	1
10.8	1	0	4
19.7	2	0	1
12.8	1	0	2
24.2	1	0	4
22	2	0	1
12.6	1	0	2
14.5	1	0	1
18.3	1	0	4
13.6	1	0	1
18.1	2	0	2
25.1	2	0	3
16.2	2	0	1
28.7	2	0	3
19.5	2	0	1
13.5	1	0	1
14.3	2	0	1
11.5	1	0	1
12.8	1	0	1
12.2	2	0	1
17.4	1	0	1
13.9	2	0	1
10.5	1	0	1
26.5	1	0	1
26.5	2	0	1
17.9	2	0	2
29.1	1	0	1
20.6	2	0	1
18	1	0	1
34.4	1	0	1
11.2	2	0	1
14.9	2	0	3
24.9	2	0	3
11.5	2	0	1
40	1	0	1
16.4	1	0	1
11.7	1	1	1
19.6	1	0	1
17.5	2	0	1
23.6	2	0	1
10.3	2	0	1
25.3	1	0	1
17.8	1	0	1
19.7	1	0	1
16.5	2	0	1
17.8	1	0	1
13.4	2	0	1
13.7	2	0	1
15.1	2	0	1
18.3	1	0	1
29.2	2	0	1
24.6	1	0	1
14.3	2	0	1
14.9	1	0	1
25.7	1	0	1
20.2	1	0	1
8.7	1	1	1
10.1	2	0	1
10.3	2	0	1
18.8	2	0	1
12.1	2	0	1
24.3	2	0	3
16.5	1	0	3
26.9	1	0	1
25.1	2	0	1
21.3	1	0	1
19.3	2	0	1
19.9	1	0	1
25.2	2	0	2
17.1	2	0	2
14	1	0	3
13	1	0	1
21.6	2	0	1
19.6	1	0	1
19	1	0	4
22.7	1	0	1
22.9	2	0	1
8.5	1	1	1
19.9	2	0	2
13	2	0	1
31.6	2	0	1
10.8	2	1	1
6.9	1	1	1
15.6	2	0	1
27.3	2	0	1
20.3	1	0	6
24.6	2	0	2
22	1	0	1
28.4	1	0	2
18.6	2	0	1
13.9	1	0	1
28.5	1	0	1
19	1	0	6
8.9	2	1	1
10.5	2	0	1
18.2	1	0	1
24.1	1	0	3
32.1	2	0	1
19.1	1	0	1
17.9	1	0	3
24.6	1	0	3
27.3	2	0	1
13.1	1	0	1
16.6	1	0	2
19.8	2	0	6
16.7	2	0	1
28.8	2	0	2
7.7	1	1	1
18	1	0	1
36.7	2	0	1
23.4	1	0	1
20.1	2	0	1
17.9	2	1	1
18	1	0	1
15.9	1	0	1
19.3	2	0	1
13.5	2	0	1
23.3	2	0	1
13	2	0	1
29.4	2	0	4
14.6	2	0	1
25.3	2	0	1
22.5	2	0	1
25.1	1	0	1
15.4	2	0	1
20.1	2	0	1
14.9	1	0	1
16.5	1	0	1
12.6	1	0	1
18.8	2	0	1
12	1	0	1
15.8	1	0	1
13.9	2	0	5
14.7	1	0	1
22.6	2	0	1
23.5	1	0	1
15.5	2	0	1
15.2	1	0	1
13.5	1	1	4
12.4	2	0	1
22.9	2	0	1
7.2	1	1	1
18.6	1	0	1
25.7	2	0	1
17.4	2	0	4
16.1	2	0	1
19.3	2	0	1
18.6	1	0	1
15.9	2	0	1
20	2	0	1
14.5	2	1	4
30.1	2	0	1
20.3	2	0	1
21.1	1	0	1
19.7	2	0	3
14.2	2	0	2
11.2	1	0	2
14.7	1	0	6
22.4	2	0	2
26.1	1	0	1
19.8	1	0	1
17.4	1	0	1
19.1	2	0	1
8.1	2	1	1
17.3	1	0	1
24.9	1	0	1
16.3	1	0	1
15.2	1	0	1
10.3	1	0	1
14.1	2	0	1
12.3	1	0	1
11.3	1	1	1
12.9	2	0	1
11	2	0	1
19.2	2	0	1
13.8	1	0	1
26.5	2	0	1
13.7	1	0	1
18.1	1	0	1
12.1	1	0	1
24.5	1	0	1
11.8	1	0	1
27.2	1	0	1
15.9	2	0	4
22.2	1	0	1
17.1	1	0	6
11.4	2	1	1
16.7	2	0	1
18.1	1	0	1
15.2	1	0	2
13	1	1	1
16.2	2	0	1
20.2	2	0	1
12.8	1	0	1
12.2	1	1	1
30.6	2	0	1
22.2	2	0	1
22.4	2	0	1
26.1	1	0	1
21.5	1	0	1
12	2	0	4
17.9	1	0	1
17.9	1	0	2
15.8	1	0	1
22.4	2	0	1
19.7	2	0	1
19.2	1	0	1
13.9	2	0	1
34	1	0	1
12.8	1	0	1
16.5	2	0	3
24.1	2	0	1
23.3	1	0	1
17.3	2	0	1
15.6	1	0	3
9.6	1	0	1
26.9	1	0	1
22	1	0	3
16.2	1	0	1
15.7	2	0	1
15.8	2	0	2
16.2	1	0	3
21.6	1	0	1
13.6	2	0	1
36.6	1	0	4
14.5	1	0	2
14.7	2	0	1
15	2	0	1
16.4	2	0	1
29	2	0	1
21.1	1	0	1
23.8	2	0	1
24.3	1	0	1
13.1	1	0	2
21.7	1	0	1
15.9	1	0	1
27	1	0	1
23.4	2	0	1
15.9	2	0	1
25.1	2	0	1
11.6	1	0	1
34.6	2	0	1
8	2	1	4
14.1	1	0	3
21.4	1	0	1
18.1	1	0	2
15.5	1	0	3
12.9	2	0	2
8.3	1	1	1
6.8	2	1	2
6.7	1	1	2
30.9	2	0	1
17.8	1	0	3
18.9	1	0	2
19.5	1	0	3
29.5	2	0	2
14.2	1	0	1
25.7	1	0	1
12.5	2	0	1
23.3	2	0	1
14.4	2	0	1
15.4	1	0	3
14.2	1	0	1
12.4	1	0	1
17.7	2	0	1
23.4	2	0	1
33.6	2	0	4
21.5	2	0	3
14.7	2	0	2
21.2	2	0	1
18.9	1	0	2
18.6	1	0	4
24.8	1	0	1
15.9	1	0	1
20.8	2	0	1
13.8	1	0	1
22.7	1	0	2
20.3	2	0	1
12.7	1	0	1
12.4	2	0	1
13	2	1	1
16.3	1	0	1
14.5	1	0	1
10.8	1	0	1
8.7	2	1	1
18.6	2	0	1
26.6	1	0	1
28.1	2	0	1
33.2	1	0	1
34.1	1	0	1
13.6	1	0	1
16.7	2	0	1
19.2	1	0	3
14.7	2	0	4
27.4	1	0	1
18.6	1	0	1
19.9	2	0	1
20.2	1	0	3
9.3	1	0	3
15.4	2	0	1
18.7	1	0	1
22.4	1	0	3
19.1	1	1	1
18.8	1	0	1
9.9	2	0	2
23.5	1	0	2
21.6	1	0	1
15.8	1	0	1
13.5	2	0	2
16	1	0	1
21.7	2	0	2
23.3	2	0	1
14.6	1	0	1
11.8	2	0	1
23	2	0	1
23.4	1	0	4
15.1	1	0	2
16.2	1	0	4
11.7	2	0	1
10.6	1	0	2
15.6	2	0	1
15.1	2	0	1
30	1	0	1
17.2	2	0	1
13.6	2	0	1
24.6	2	0	1
16.1	2	0	1
18.6	2	0	1
13.4	1	0	1
19.8	1	0	1
14	2	0	6
25.4	1	0	1
12.1	2	0	1
23.4	1	0	1
13.9	1	0	1
22.6	2	0	1
19	2	0	1
26.7	2	0	1
27	2	0	2
10.7	1	0	1
25.4	2	0	1
22.6	2	0	1
17	2	0	1
19.8	1	0	1
9	1	0	1
25.3	2	0	1
14.2	1	0	1
13.2	2	0	1
13.2	2	0	1
20.2	1	0	1
22.9	2	0	1
22.2	1	0	1
21.9	2	0	1
16	2	0	1
22.6	2	0	1
24.7	1	0	1
21.1	2	0	1
19.7	1	0	1
12.8	2	0	1
9.6	2	0	1
31	2	0	4
16.3	1	0	2
18.2	2	0	1
21.1	1	0	1
25.6	1	0	1
12.1	1	0	1
15.4	2	0	3
17.6	1	0	1
22.7	1	0	1
26.1	2	0	1
18.9	2	0	4
19.6	2	0	1
20.5	2	0	1
32.6	2	0	1
36.2	2	0	1
12.7	2	1	1
14.2	2	0	1
25.8	2	0	1
18.3	1	0	1
17.2	1	0	2
22.6	1	0	1
20.6	1	0	1
15.4	1	0	1
19.1	1	0	1
17.8	2	0	1
21.8	1	0	1
21.5	1	0	1
22.2	1	0	1
20.3	1	0	1
24.2	2	0	1
18.4	2	0	1
23.1	1	0	1
14.8	2	1	1
19.2	2	0	1
20.9	2	0	2
16.6	2	0	1
17.6	1	0	3
20	1	0	1
15.5	2	0	1
17.2	1	0	4
24.1	2	0	1
14.3	2	0	1
16.5	2	0	1
16.4	2	0	1
32	2	0	1
32	2	0	1
10.1	2	1	2
15.6	1	0	4
33.5	1	0	1
20.4	1	0	1
24.6	2	0	1
16.4	1	0	4
20.7	2	0	2
30.6	1	0	1
28.2	1	0	1
12.6	2	0	1
18.7	2	0	1
27.5	1	0	1
21.5	2	0	1
16.5	1	0	1
12.6	1	0	3
31.4	1	0	1
19.4	2	0	3
16.9	2	0	1
24.9	2	0	2
26.7	1	0	1
14.3	2	0	1
14.7	2	0	2
11.1	1	1	3
14.3	1	1	1
15.5	2	0	1
16.7	1	0	1
20.9	2	0	1
16.2	2	0	3
17.7	1	0	1
10.1	1	1	1
13.2	1	0	1
31.4	1	0	1
21.3	2	0	1
15.6	1	0	1
18.1	1	0	1
29.2	2	0	1
12.6	1	0	4
24.7	1	0	3
22.1	2	0	1
15.8	2	0	1
27.6	1	0	1
29.9	2	0	2
13.8	2	1	2
21.2	2	0	2
13.4	2	0	3
20.2	2	0	2
16.5	2	0	6
16.3	1	0	3
17.4	2	0	1
14.8	2	0	1
22.3	1	0	1
11.1	2	0	1
20.9	1	0	2
20.2	2	0	1
16.3	1	0	1
15.8	2	0	4
24	2	0	1
11.9	1	1	1
18.4	2	0	2
40	1	0	1
18.7	1	0	1
30.8	1	0	1
17.6	1	0	1
25.8	2	0	1
19.7	2	0	1
14.3	2	0	1
19.2	2	0	4
17.3	2	0	1
23.5	2	0	1
14.9	1	0	2
24.6	2	0	1
26.3	2	0	1
16.1	2	0	1
12	1	0	4
23.1	2	0	4
15	2	0	3
13.2	2	0	2
14.2	1	0	1
18.3	1	0	1
11.3	1	0	1
20.2	1	0	1
10.6	1	0	1
14.1	1	0	3
14.1	2	0	6
11	2	1	1
17.8	2	0	1
16.3	2	0	1
17.9	2	0	1
29.3	1	0	1
25	1	0	1
20	1	0	1
27.1	2	0	1
22.5	1	0	1
14.2	2	0	1
12.3	1	0	1
11.2	1	0	1
19	1	0	1
10.7	1	1	1
14.8	2	0	6
18.8	2	0	1
19.8	2	0	1
9.7	1	0	1
32.2	2	0	1
13.6	1	0	1
19.2	1	0	1
11.9	1	0	1
29.8	1	0	5
15.5	1	0	1
26.4	1	0	3
15	2	1	1
21.4	2	0	1
13.8	2	0	1
19.8	1	0	1
31.2	1	0	1
22.7	1	0	1
23.6	2	0	1
15.7	1	0	1
9.3	2	1	6
29.8	1	0	1
15.7	1	0	1
17	2	0	4
15.3	2	0	1
26.2	2	0	1
16.2	1	0	5
10.2	2	1	1
24.9	2	0	1
13.3	1	0	1
21.6	2	0	1
16.2	1	0	3
20	1	0	1
11.6	2	1	1
66.5	1	1	5
17.4	2	0	1
11.6	2	0	1
18.6	2	0	2
15.7	1	0	1
21.8	1	0	1
15.8	1	0	1
27.9	2	0	6
14	1	0	1
13.8	2	0	4
14.1	1	0	1
24	2	0	2
12.3	1	0	1
13	1	0	1
19.7	2	0	1
11.5	2	0	1
11	1	1	1
18.5	1	0	1
26	2	1	3
15.1	2	0	1
25	1	0	1
22.6	2	0	1
13.1	2	0	1
23.8	2	0	1
25.1	1	0	1
26.7	2	0	4
13.6	1	0	4
31.2	1	0	1
20.2	2	0	1
33.3	1	0	1
22.3	1	0	3
12.4	1	0	1
25.3	2	0	1
23.5	2	0	1
11.2	1	0	1
24	1	0	1
17.8	1	0	1
10	1	1	1
11.3	2	1	1
17.4	1	0	1
17.7	1	0	1
22.6	2	0	1
20.9	2	0	1
15.5	2	0	1
8.9	1	0	1
23.4	2	0	1
21.2	2	0	1
20	1	0	1
14.3	2	0	1
9.4	2	0	1
8	2	0	1
15.5	1	0	1
14.3	1	0	3
18.5	1	0	1
13.5	2	0	3
7.7	1	0	1
10.6	1	0	3
8.1	1	0	1
23.7	1	0	1
20.9	1	0	2
13.3	2	0	1
19.3	2	0	3
26.3	2	0	1
11.3	1	0	1
31	2	0	1
10.5	2	0	1
22	2	0	1
16.1	2	0	1
23.1	1	0	1
16.8	1	0	2
16.3	1	0	1
10.9	1	0	2
10	1	0	1
19.4	1	0	1
15.2	1	0	4
15.9	2	0	1
5.6	1	0	1
24.1	2	0	1
17.5	2	0	1
12.2	1	0	1
28.4	1	0	1
11.4	1	0	1
13	2	0	1
13.5	2	0	2
18	1	0	1
11.7	1	0	1
27.5	1	0	1
21.9	2	0	1
17.5	2	0	1
15.1	1	0	1
16.3	1	0	3
20.2	1	0	1
7.8	2	0	1
22.3	2	0	1
15.2	1	0	1
5.5	1	1	1
5.8	2	1	1
6.8	1	1	1
7	1	1	1
17	1	0	1
13.5	1	0	1
12.6	1	1	1
9.7	1	0	1
13.4	2	0	1
25.9	2	0	1
29.2	2	0	1
21.3	2	0	1
13.8	2	0	1
9.9	1	0	1
11.9	2	1	1
9.4	1	1	1
13.6	2	0	1
21.5	1	0	1
15.3	2	0	1
9.1	1	1	1
17.2	1	0	3
20.6	1	0	1
28.4	1	0	1
20.6	1	0	3
14.4	2	0	1
27.9	2	0	1
14	1	0	1
20	1	0	6
16.7	1	1	1
22	1	0	1
12.4	2	0	4
14.1	2	0	4
22.4	2	0	3
11.4	1	0	4
12.5	1	0	1
19.3	1	0	2
14.5	2	0	1
17.4	1	0	6
12.6	1	0	1
24.7	1	0	4
20.2	2	0	1
20.2	1	0	1
12.7	2	0	1
24.3	2	0	1
24.1	1	0	1
28.7	2	0	1
8.1	2	1	4
18.9	2	0	1
10.2	2	1	2
18.4	2	0	3
27.2	2	0	1
18.6	1	0	4
16.1	2	0	1
14.9	2	0	1
11.7	1	0	1
16.5	1	0	1
20.9	2	0	1
14.4	2	0	1
17.1	1	0	1
13.7	1	0	4
22.1	1	0	1
11.4	1	0	1
8.9	2	0	1
11	1	0	2
30.1	2	0	1
20	1	0	1
10.2	1	0	1
22.3	2	0	1
7.2	1	1	1
10.7	2	0	1
30.7	2	0	1
13.3	2	0	1
11.1	1	0	1
12.4	1	0	2
13.4	1	0	1
20.4	2	0	1
20.1	1	0	1
15.8	1	0	1
17.8	2	0	1
20.8	2	0	3
8.6	1	1	1
12.2	1	0	1
22	1	0	1
22.2	2	0	1
23.6	2	0	1
16.4	1	0	1
18.9	2	0	1
11.5	1	0	3
17	1	0	2
13.6	2	0	6
12.9	1	1	1
22.2	1	0	1
15.3	1	0	6
18	2	0	1
13.4	1	0	1
13	2	0	4
19.2	2	0	4
19.2	2	0	1
17.6	1	0	1
17.7	1	0	4
26.1	2	0	4
29.3	1	0	1
9.4	2	0	1
17.2	2	0	1
13.5	1	0	1
17.4	2	0	1
10.1	2	0	1
32.8	2	0	1
25.3	2	0	1
24.8	1	0	1
11.3	1	1	1
20.3	1	0	1
14.6	2	0	1
22.2	1	0	1
17.1	2	0	4
20.7	2	0	1
8	2	0	1
22.9	1	0	1
17.5	1	0	1
16.8	1	0	1
13.4	1	0	1
12.6	1	0	1
19.5	1	0	3
14.9	1	0	1
18.4	2	0	1
11.3	1	0	1
20.4	1	0	1
9.3	1	0	1
14.9	1	0	1
22.5	2	0	1
12.9	2	0	1
16.2	1	0	1
13.5	1	0	1
9.3	1	0	1
15.8	2	0	1
20.2	2	0	1
19.4	1	0	1
13.6	1	0	1
23.2	1	0	1
16.2	2	0	1
28.3	2	0	1
20	1	0	1
11.8	1	1	1
18.4	2	0	1
14.7	1	0	1
15.7	1	0	1
18	1	0	3
18.7	1	0	1
9.3	1	1	1
14.6	2	0	2
16.4	1	0	1
38	2	0	4
17.5	1	0	1
21.2	2	0	1
28.1	1	0	1
27.4	2	0	1
10	1	0	1
12.9	2	0	1
8.6	1	1	2
19.7	2	0	1
16.8	1	0	1
15.1	1	0	4
13.5	2	0	1
28.7	1	0	3
20.2	2	0	1
21.8	1	0	1
9.1	1	0	4
14	1	0	1
13.8	1	0	1
17.4	2	0	1
18.4	2	0	3
18.6	2	0	1
10.6	1	0	1
12.6	1	0	1
17.5	1	0	4
21	1	0	4
17.5	1	0	1
12	1	0	1
17.4	2	0	4
22.8	1	0	3
14	2	0	1
7.2	1	0	1
16.9	2	0	1
23.6	1	0	4
22.2	1	0	1
32.4	1	0	1
14	1	0	1
11.4	1	1	1
11.6	2	0	1
16.6	1	0	1
9.7	1	0	1
13.9	2	0	6
21	1	0	4
22.2	2	0	1
10.4	1	1	1
11.1	2	0	1
24	1	0	1
16	1	0	1
12.6	2	0	1
19.3	2	0	1
7.5	1	0	1
20.2	2	0	1
2.5	2	0	4
20.6	2	0	1
24.5	2	0	1
4.9	2	1	1
20.7	1	0	1
21.9	2	0	1
20.5	2	0	1
22.3	2	0	1
17.4	2	0	1
25.2	2	1	1
10.5	1	0	3
10.6	1	0	1
11.1	2	1	1
15.3	2	0	1
23.2	1	0	1
27	2	0	1
19.1	1	0	1
16	1	0	1
8.4	1	0	1
19.7	1	1	1
6.4	2	1	1
20.2	2	0	1
17.7	2	0	1
23.4	2	0	1
9.1	1	0	3
33.1	2	0	1
19.9	1	0	1
17.8	1	0	1
9.1	1	1	4
12.1	1	0	1
25.2	1	0	1
17.1	2	0	1
26.8	2	0	3
18.2	1	0	1
21.2	1	0	1
18.8	2	0	1
16	2	0	5
17.2	1	0	1
17.2	2	0	6
17.8	2	0	1
21.5	2	0	3
11	1	0	1
11.2	1	0	1
22	1	0	1
9.7	1	0	1
11.2	1	0	1
22.4	2	0	1
14.9	2	0	1
21.7	1	0	1
13.4	2	0	1
21.8	1	0	2
16.6	1	0	1
6.6	1	0	1
7.9	1	1	3
14.7	2	0	1
11.6	1	1	1
17.6	1	0	1
17.7	2	0	1
19.7	1	0	1
15.9	2	0	2
10.7	2	0	1
12.5	1	0	1
13.5	2	0	1
8.8	2	0	1
16.9	2	0	2
12.8	1	0	2
14	1	0	3
11.8	2	0	1
10.4	2	0	1
9.4	1	0	1
17	2	0	1
32.5	1	0	1
13.1	2	0	1
16.3	1	0	4
21	2	0	1
11.9	2	0	1
28.2	1	0	1
12	1	1	1
23.7	1	0	1
11.7	1	0	1
17.1	1	0	1
16.1	1	0	1
18.5	1	0	1
9.5	2	0	1
15.2	1	0	2
8.7	1	0	1
9.5	2	0	3
9	1	0	3
14.9	1	0	1
19.2	2	0	1
16.1	1	0	1
14.6	1	1	1
18.6	1	0	1
12.2	2	0	1
16.2	2	0	1
11.1	1	0	1
14.3	2	0	1
12.8	1	0	1
40.7	2	0	1
14.4	2	0	1
11	1	0	1
11.6	1	0	1
19.1	2	0	1
10.5	2	0	1
15.8	1	0	4
21.5	2	0	1
19.9	1	0	2
20.2	2	0	1
11.2	1	0	1
22.2	2	0	2
16.8	1	0	1
18.5	1	0	1
16	1	0	1
7.2	1	1	1
18	1	0	1
15.7	2	0	1
15.1	1	0	1
31.8	2	0	1
11.7	2	0	1
16.6	2	0	1
8.1	2	0	1
18.6	2	0	1
6.5	2	1	2
22.8	2	0	1
18.3	2	0	4
17.4	2	0	1
11.7	1	0	1
12.9	2	0	1
12.1	1	0	3
19.2	1	0	1
12.9	2	0	1
12.6	2	0	1
13.6	2	0	1
14.9	2	0	3
22.4	2	0	1
14.3	1	0	2
15.2	1	0	1
11.2	1	0	2
10.4	1	0	1
10.7	1	0	1
12.4	1	0	1
14.6	1	0	1
22.1	2	0	6
17.8	1	0	1
17.6	1	0	4
17.8	1	0	1
14.9	2	0	1
13.2	1	0	6
13.7	1	0	1
13.3	1	0	1
20.2	1	0	1
8.1	1	0	1
9.9	2	0	1
13.8	2	0	1
25.9	1	1	3
15.1	1	0	4
15.8	2	0	4
15.8	1	0	4
15.5	1	0	1
21	2	0	1
19.4	1	0	6
25.8	1	0	1
21.7	2	0	3
13.4	2	0	1
18.9	1	0	4
11.3	1	0	1
15.5	1	0	1
11	2	0	1
14.6	2	0	1
12.9	2	0	1
23.8	1	0	1
10.4	2	0	1
21.2	1	0	1
16.6	2	0	1
12.4	1	0	1
18.2	1	0	1
15.2	1	0	1
16.7	1	0	1
14.3	1	0	1
21.8	2	0	1
27.1	1	0	1
20.8	2	0	1
12.5	1	0	4
18.8	1	0	1
11.1	1	0	1
22.1	1	0	3
14.4	1	0	2
13.8	1	0	1
18.5	2	0	1
17.5	1	0	1
16.1	1	0	1
17.9	2	0	2
20.5	2	0	1
15.5	1	0	2
15.5	2	0	3
13.4	2	0	1
14.6	1	0	1
14.3	1	0	6
11.6	2	0	5
15.2	1	0	1
21.3	1	0	1
14.9	2	0	1
19	2	0	3
16.2	2	1	1
20.2	1	0	2
35.9	1	0	1
9.4	2	0	1
27.2	1	0	4
18.8	1	0	1
19.7	2	0	1
20.8	2	0	6
16.8	1	0	2
12.7	1	1	1
12.3	1	0	1
9.5	1	0	1
23.1	2	0	1
10.7	1	0	1
13.8	2	0	1
9.3	2	0	3
13.7	2	0	3
18.6	2	0	1
17.8	2	0	1
26.9	2	0	1
25	1	0	1
30.3	1	0	3
10.2	2	0	1
27.9	2	0	1
28.6	1	0	1
16.2	2	0	6
18.5	2	0	1
10.1	2	1	1
24.3	2	0	1
20.4	1	0	1
16.4	2	0	2
9.1	1	1	1
17.4	2	0	1
9.4	1	0	1
9.2	1	0	1
14.6	2	0	3
25.2	1	1	1
12.7	2	0	1
12.4	1	0	1
11.2	2	0	1
19.4	1	0	1
14.8	2	0	3
25.3	2	0	3
17.2	1	0	1
11	1	0	4
21.2	2	0	1
15.1	1	0	1
7.3	2	1	1
20.6	2	0	1
18.3	1	0	1
9.7	1	0	1
6.3	2	1	1
9.9	1	1	1
15.8	1	1	2
9.6	2	1	1
25.7	2	0	1
8	2	1	1
18.5	1	0	3
21.1	1	1	1
10	1	0	1
17.8	2	0	2
8.8	1	0	1
24.6	1	0	2
18.4	2	0	3
20.3	2	0	4
11.5	2	1	1
17.5	2	0	3
21.1	2	0	2
18.9	2	0	3
19.1	2	0	1
19.9	1	0	1
16	2	0	1
37.7	1	0	1
19.2	2	0	1
16.4	2	0	1
14.9	2	0	1
15.3	1	0	1
14.6	2	0	1
9.4	2	0	1
13	2	0	3
15.4	1	0	1
14	1	0	1
13.7	2	0	1
14.3	1	0	2
13	2	0	6
10.9	1	0	1
13	1	0	6
17.4	1	0	1
24	2	0	1
20.3	1	0	1
11.3	1	0	1
21.6	2	0	1
22.2	1	0	1
16.4	1	0	3
4.5	1	0	1
14.4	1	0	2
14.9	2	0	1
15.2	2	0	1
11.5	2	0	3
21	2	0	1
12.3	1	0	2
21.4	1	0	2
37.1	2	0	1
16.7	2	0	2
19.4	1	0	1
17	2	0	1
14.8	1	0	1
11.3	1	1	1
9.9	1	0	2
20.1	1	0	1
26.5	1	0	1
18.1	1	0	2
14.3	1	0	1
32.4	2	0	1
13.8	2	0	1
24.5	2	0	1
17	2	0	1
21.4	2	0	1
18.6	2	0	1
14.6	1	0	1
27.5	2	0	3
8.1	1	1	1
8.8	1	0	1
18.7	2	0	1
17.8	2	0	2
13.1	1	0	2
9.5	1	0	1
8.9	2	0	1
12.9	1	0	1
14.9	2	0	1
11.2	1	0	1
11.1	1	1	1
9.5	2	0	3
21.2	1	0	1
16.9	2	0	1
21.6	2	0	1
17.6	1	0	3
15.3	2	0	1
16.5	1	0	1
26.3	2	0	1
10.8	1	0	1
26.4	2	0	1
25.3	2	0	1
18.9	2	0	1
17.8	1	0	3
9.7	2	0	1
13.6	2	0	1
8.1	2	0	1
15.6	1	0	1
24.2	2	0	1
25.6	2	0	1
25.5	2	0	1
15.3	2	1	4
19.4	1	0	1
22.4	2	0	1
10.3	2	0	1
10.6	2	0	1
10.5	2	0	1
27.3	1	0	3
20.4	1	0	1
10.6	1	0	1
15	1	0	1
17.6	2	0	1
14.3	2	0	1
19.4	2	0	1
22	2	0	3
14.9	1	0	1
14.6	1	0	6
20.5	1	0	1
20.4	2	0	1
18.2	2	0	1
17.1	2	0	1
13.8	1	0	1
12.3	2	0	1
22.6	1	0	1
12.1	2	0	1
16.4	1	0	1
12	1	0	4
11.3	1	0	1
14.2	2	0	1
15.9	2	0	1
24.9	2	0	1
13.7	1	0	4
14.7	1	0	1
11.2	1	0	1
22.2	2	0	4
28.1	1	0	1
13.5	1	0	4
17	1	0	1
28.6	1	0	1
20.4	1	0	1
16.3	2	0	1
13	2	0	3
9.8	1	0	2
14.9	1	0	1
32	1	0	1
8.3	2	0	1
11.8	2	0	1
8.6	2	1	6
25.3	1	0	1
14.8	2	0	1
11.9	2	0	1
16.5	1	0	1
22.4	1	0	3
38.7	2	0	5
21.4	2	0	1
9.3	1	0	1
11.1	1	0	4
22.2	1	0	1
16.5	2	0	4
33	2	0	2
17.9	2	0	3
17.5	1	0	1
17.9	2	0	1
10	2	0	2
18.4	1	0	1
14.4	2	0	1
4.8	2	1	3
22.1	1	0	4
10.9	2	0	1
16.2	1	0	1
22.6	1	0	1
17.6	2	0	1
6	1	1	1
15.6	2	0	1
13.9	1	0	1
21	2	0	1
20.4	1	0	1
18.5	2	0	1
12.5	1	0	1
22.1	1	0	1
13	1	0	1
23	1	0	1
24.7	2	0	1
12.8	1	0	1
15.3	1	0	1
15.4	1	0	1
19.3	2	1	1
11.3	1	0	1
15.8	1	0	1
7.7	1	1	1
4.6	1	1	3
23.8	1	0	1
8.4	1	1	1
11.2	2	0	1
11.6	1	0	1
14.7	2	1	1
8.8	1	1	1
16.9	1	0	1
30.2	2	0	1
21.3	1	0	1
42.4	2	0	1
9.7	1	0	1
20.2	2	0	1
12.9	1	0	1
19.2	2	0	1
12.4	2	0	2
16.9	2	0	1
13.2	2	0	1
11.5	1	0	1
12.6	1	0	1
34.7	2	0	2
18.4	2	0	2
16.1	1	0	6
17.1	2	0	5
20.4	2	0	2
9.6	1	0	2
15.1	2	0	1
17	1	0	1
20.8	2	0	1
15.5	2	0	1
11.8	1	1	1
14.8	2	0	1
18.3	1	0	2
10	2	1	1
21.3	2	0	2
14.4	1	0	1
14.3	2	0	1
16	2	0	1
18.1	1	0	1
16.9	1	0	1
13.8	1	0	1
16	1	0	1
24.8	1	0	1
23.9	2	0	3
15.1	1	0	1
13.8	2	0	1
11.5	2	0	1
20.1	2	0	4
15.5	2	0	1
14	2	0	1
17.6	2	0	1
12.4	1	0	1
10	2	1	1
19	1	0	2
11.9	1	1	1
14.8	1	0	1
24.3	1	0	1
18.5	2	0	1
12.2	1	0	1
8.3	2	1	2
8.6	2	1	1
17.7	1	0	6
20.7	2	0	1
31.2	2	0	1
19.4	2	0	1
14.1	1	0	1
24.2	1	0	3
11	1	0	1
21.2	2	0	3
17.2	2	0	3
12.8	1	0	1
17.9	2	0	6
16.7	1	0	1
15.3	1	0	1
18.1	1	0	2
12.9	1	0	1
13.6	1	0	1
12.5	2	0	1
18.5	1	0	1
17	2	0	1
12.8	2	0	1
13.1	2	0	2
13.6	2	1	1
10.8	2	0	1
21.5	1	0	1
16.3	1	0	1
12.6	1	0	1
38.3	1	0	1
17.8	1	0	1
12.2	2	0	1
6.8	2	0	1
11.9	2	0	1
17.7	2	0	1
19.3	2	0	1
14.2	2	0	1
25.6	1	0	1
15.2	2	0	1
29.5	1	0	1
19.2	1	0	1
20.4	2	0	1
6	2	1	1
15.2	2	0	1
13.4	2	1	1
21.8	1	0	1
19.3	1	0	1
26.9	2	0	2
22	2	0	1
18.7	2	0	1
32.4	2	0	1
28.8	1	0	1
18.6	1	0	1
13.7	2	0	1
17.5	2	0	1
13.1	1	0	1
17.2	2	0	1
17.1	1	0	1
10.3	1	0	2
20.3	2	0	1
11.5	1	0	1
11.8	2	0	4
25	1	0	1
17.6	1	0	1
14.6	2	0	1
17	2	0	2
27.3	2	0	1
12.6	1	0	1
16.6	2	0	2
17.7	1	0	1
15.4	1	0	1
16.1	1	0	1
8.4	2	0	1
26.2	2	0	1
11	2	0	1
11.7	1	0	4
19.6	1	0	4
17.7	2	0	1
5.1	1	1	1
18.6	1	0	1
10.1	1	0	1
11.5	1	0	4
24.9	2	0	1
20.6	2	0	1
5.3	2	1	1
23.2	1	0	1
19.5	2	0	1
24	2	0	1
14.3	2	0	1
17.8	2	0	1
24.8	2	0	1
11.7	1	0	3
13.1	2	0	1
12.3	1	0	1
22.5	2	0	1
22.2	1	0	1
21.5	2	0	1
13.1	2	0	1
20.1	1	0	1
8.8	1	1	1
15.9	2	0	1
7.4	1	0	1
12.8	2	0	1
32.3	2	0	1
11.1	1	1	1
16.1	2	0	1
12.7	1	0	3
10.3	2	0	1
14.5	2	1	1
28.1	2	0	1
20.8	1	0	3
21.3	1	0	1
10	1	0	1
9.6	1	0	1
10.3	2	0	1
15.7	1	0	1
20.5	2	0	1
20.9	2	0	6
19.8	1	0	1
14.2	1	0	1
36.7	2	0	4
17	2	0	1
12.5	1	0	4
26.2	2	0	2
17.4	1	0	1
11.7	2	0	6
11.4	1	0	1
11.8	1	0	4
16.1	1	0	1
13.6	1	0	1
12.5	1	0	1
10.5	1	0	1
8.7	2	1	1
30.1	1	0	1
15.5	1	0	1
24.6	2	0	1
14.5	2	0	1
12.2	1	1	2
27.8	1	0	1
14	1	0	1
9.5	2	0	1
15.4	1	0	1
21	2	0	1
13.9	2	0	2
8.7	1	0	1
24.2	2	0	1
17.3	1	0	1
25.4	2	0	1
18.9	1	0	3
15.2	2	0	1
19.1	1	0	1
16.2	2	0	1
24.2	1	0	1
12.7	1	0	6
18.6	1	0	1
27.9	2	0	1
18.8	1	0	1
31	1	0	1
14	1	0	3
12.2	1	0	2
23.1	2	0	1
11.1	1	0	1
28.8	2	0	2
26.3	2	0	1
12.1	2	0	1
22	1	0	1
13.3	1	0	1
15.6	1	0	1
20.1	1	0	2
17.9	2	0	1
15	1	0	1
19.8	2	0	1
23.1	1	0	1
5.4	1	1	1
10.3	1	0	1
12.4	2	0	1
8.3	1	0	1
12	2	1	1
5.8	1	0	1
26.8	2	0	1
26.3	1	0	1
22.9	1	0	1
18.4	1	0	1
15	2	0	1
20.1	2	0	1
15.4	2	0	4
20.7	1	0	1
18.6	2	0	1
16.4	1	0	1
18.8	2	0	1
18.5	2	0	2
6.2	1	0	1
28.1	2	0	4
10.4	1	0	2
14.8	2	0	4
7.3	2	0	1
19.9	1	0	4
12	1	0	1
12.1	1	0	1
12.4	1	0	1
23.1	2	0	1
15.5	1	0	3
12	1	0	1
16.9	2	0	2
14.7	1	0	1
9.8	1	1	1
26	1	0	1
17.2	2	0	1
13.2	2	0	1
12	2	0	2
15	1	0	4
14.7	1	0	1
[truncated: 14,026 more rows]
